# Supplementary material for: Antibacterial, Redox, Cytotoxic, and Ecotoxic Properties of New Sol–Gel Silica-Copper-Based Materials
Source: Pharmaceuticals (Basel). 2025 Dec 23;19(1):35. doi: 10.3390/ph19010035 (PMC12844963; doi:10.3390/ph19010035)
Supplement: Supplementary file 1 [file pharmaceuticals-19-00035-s001.zip]

Archive with 1 entries (1 files):
- pharmaceuticals-4025470-supplementary.pdf
